# Supplementary material for: Components of Mineralocorticoid Receptor System in Human DRG Neurons Co-Expressing Pain-Signaling Molecules: Implications for Nociception
Source: Cells. 2025 Jul 24;14(15):1142. doi: 10.3390/cells14151142 (PMC12346002; doi:10.3390/cells14151142)
Supplement: Supplementary file 1 [file cells-14-01142-s001.zip]

Archive with 1 entries (1 files):
- cells-3763460-supplementary.pdf
